# Supplementary material for: Efficacy of low-dose fipronil bait against blacklegged tick (Ixodes scapularis) larvae feeding on white-footed mice (Peromyscus leucopus) under simulated field conditions
Source: Parasit Vectors. 2021 Sep 7;14:459. doi: 10.1186/s13071-021-04930-z (PMC8424918; doi:10.1186/s13071-021-04930-z)
Supplement: Supplementary file 1 — Additional file 1: Table S1. The specific timing of acclimation, exposure, post-exposure, tick attachment, and post-tick attachment for each test group. [file 13071_2021_4930_MOESM1_ESM.xlsx]

## Sheet: S1 Table
Date	T24 and C24					T168 and C168
	Acclim	Exp	Post-Exp	Tick	Post-Tick	Acclim	Exp	Post-Exp	Tick	Post-Tick
2020-08-07	Day-0					Day-0
2020-08-08	Day-1					Day-1
2020-08-09	Day-2					Day-2
2020-08-10	Day-3					Day-3
2020-08-11	Day-4					Day-4
2020-08-12	Day-5					Day-5
2020-08-13	Day-6					Day-6
2020-08-14	Day-7					Day-7
2020-08-15		Day-0				Day-8
2020-08-16		Day-1	Day-0			Day-9
2020-08-17			Day-1	T24-1, C24-1	Day-0		Day-0
2020-08-18			Day-2		Day-1		Day-1
2020-08-19			Day-3		Day-2		Day-2
2020-08-20			Day-4		Day-3		Day-3
2020-08-21			Day-5		Day-4		Day-4
2020-08-22			Day-6				Day-5
2020-08-23			Day-7				Day-6
2020-08-24			Day-8				Day-7	Day-0
2020-08-25			Day-9					Day-1
2020-08-26			Day-10					Day-2
2020-08-27			Day-11					Day-3
2020-08-28			Day-12					Day-4
2020-08-29			Day-13					Day-5
2020-08-30			Day-14					Day-6
2020-08-31			Day-15	T24-15, C24-15	Day-0			Day-7
2020-09-01			Day-16		Day-1			Day-8
2020-09-02			Day-17		Day-2			Day-9
2020-09-03			Day-18		Day-3			Day-10
2020-09-04			Day-19		Day-4			Day-11
2020-09-05								Day-12
2020-09-06								Day-13
2020-09-07								Day-14
2020-09-08								Day-15
2020-09-09								Day-16
2020-09-10								Day-17
2020-09-11								Day-18
2020-09-12								Day-19
2020-09-13								Day-20
2020-09-14								Day-21	T168-21, C168-21	Day-0
2020-09-15								Day-22		Day-1
2020-09-16								Day-23		Day-2
2020-09-17								Day-24		Day-3
2020-09-18								Day-25		Day-4
2020-09-19								Day-26
2020-09-20								Day-27
2020-09-21								Day-28
2020-09-22								Day-29
2020-09-23								Day-30
2020-09-24								Day-31
2020-09-25								Day-32
2020-09-26								Day-33
2020-09-27								Day-34
2020-09-28								Day-35	T168-35, C168-35	Day-0
2020-09-29								Day-36		Day-1
2020-09-30								Day-37		Day-2
2020-10-01								Day-38		Day-3
2020-10-02								Day-39		Day-4
					Nymphs were counted at the conclusion of the post-repletion period.
					The post repletion period concluded exactly 8-weeks after the
					conclusion of the post-tick attachment period.
